# Supplementary material for: Cortical somatostatin long-range projection neurons and interneurons exhibit divergent developmental trajectories
Source: Neuron. Author manuscript; Available in PMC 2025 Oct 11. (PMC7618239; doi:10.1016/j.neuron.2023.11.013)
Supplement: Supplemental Information — can be found online at https://doi.org/10.1016/j.neuron.2023.11.013. [file EMS209514-supplement-Supplemental_Information.zip]

Archive with 3 entries (3 files):
- 1-s2.0-S0896627323008875-mmc2.xlsx
- 1-s2.0-S0896627323008875-mmc3.pdf
- 1-s2.0-S0896627323008875-mmc1.pdf
