# Supplementary material for: Cortical somatostatin long-range projection neurons and interneurons exhibit divergent developmental trajectories
Source: Neuron. Author manuscript; Available in PMC 2025 Oct 11. (PMC7618239; doi:10.1016/j.neuron.2023.11.013)
Supplement: Supplemental Information — can be found online at https://doi.org/10.1016/j.neuron.2023.11.013. [file EMS209514-supplement-Supplemental_Information.zip › 1-s2.0-S0896627323008875-mmc2.xlsx]

## Sheet: DE genes
Table S3. Differentially expressed genes in each cell type, related to Figure 4
Cluster	Gene symbol	P value adjusted	Avg logFC - compared to other cells
LRP	NPY	0	3.2657
LRP	NOS1	0	2.96882
LRP	PCP4	0	2.29966
LRP	PTN	0	1.9809
LRP	CYGB	0	1.5575
LRP	POU3F2	0	1.53368
LRP	DBPHT2	0	1.3934
LRP	CHODL	0	1.32891
LRP	SST	0	1.26424
LRP	PDE1A	0	1.24321
LRP	COL25A1	0	1.21698
LRP	SFRP1	0	1.16597
LRP	FAM46A	0	1.12759
LRP	MAN1A	0	1.11402
LRP	TACR1	0	0.82229
LRP	ZBTB20	3.1179e-278	1.01926
LRP	GABRA2	1.80448e-275	1.17296
LRP	RGMA	2.68824e-272	0.723292
LRP	CELF4	7.31139e-217	0.6464
LRP	B3GAT1	4.231e-212	0.934776
LRP	DACH1	5.34106e-186	0.609694
LRP	SYT6	1.2204e-171	0.700128
LRP	TRIB2	1.72148e-168	0.654137
LRP	SP9	4.52184e-167	0.958273
LRP	BCL11A	1.5971e-159	0.653608
LRP	LYPD1	1.28636e-156	0.78731
LRP	GRIK4	3.22873e-156	0.547942
LRP	RASGEF1B	7.14536e-152	0.642551
LRP	NNAT	1.05466e-150	0.468351
LRP	TSHZ2	6.41334e-145	0.706445
LRP	CPNE4	1.07989e-134	0.68598
LRP	PTPRT	3.6037e-131	0.750326
LRP	SCN9A	2.69628e-126	0.743683
LRP	GAP43	5.16969e-125	0.554143
LRP	CACNA1E	2.03281e-117	0.836045
LRP	PCDH18	5.01191e-116	0.659622
LRP	ST6GALNAC2	9.35206e-116	0.412577
LRP	SOX2	6.33451e-111	0.651896
LRP	ADRA1A	1.153e-110	0.501014
LRP	ZEB1	1.16246e-110	0.440892
LRP	GUCY1A1	1.74422e-102	0.629154
LRP	EPHA4	3.05383e-101	0.754457
LRP	SOX1	3.25724e-101	0.648399
LRP	CBLN2	6.56789e-92	0.519602
LRP	CHRM2	9.72669e-91	0.571084
LRP	LMO4	1.63837e-89	0.79251
LRP	COL11A1	5.33065e-88	0.544424
LRP	PCSK2	8.78868e-88	0.761895
LRP	OPCML	2.35468e-86	0.819292
LRP	CRHBP	6.92592e-86	0.681405
LRP	NAP1L5	2.02192e-84	0.621448
LRP	KLF5	2.38129e-84	0.645495
LRP	GABRB1	2.25869e-83	0.618838
LRP	SOX6	1.55773e-82	0.52896
LRP	NKAIN3	3.99553e-80	0.652641
LRP	DPY19L1	1.20151e-79	0.46607
LRP	PRUNE2	1.4226e-79	0.556056
LRP	JUN	2.37112e-79	0.725298
LRP	FXYD6	1.59939e-78	0.560617
LRP	GRIN2A	2.62233e-75	0.631837
LRP	NRSN1	3.14224e-75	0.649358
LRP	CDKN1A	1.00621e-71	0.587401
LRP	BRINP2	1.25008e-71	0.571757
LRP	UCHL1	1.83778e-70	0.498763
LRP	MLLT3	7.59794e-68	0.59443
LRP	TSPAN7	5.08526e-67	0.589783
LRP	VSTM2B	5.78407e-67	0.583904
LRP	ZDBF2	1.27609e-65	0.424882
LRP	PEG3	1.76822e-65	0.556157
LRP	RGS8	1.18477e-64	0.408733
LRP	NTM	2.13723e-63	0.573403
LRP	TOX	2.47518e-63	0.499168
LRP	CSMD2	2.74888e-62	0.613314
LRP	NTNG1	7.7642e-62	0.508211
LRP	UNC5C	6.09874e-60	0.521432
LRP	EPB41L3	2.82377e-58	0.551505
LRP	ELMO1	5.66353e-58	0.509808
LRP	ROBO1	1.63595e-57	0.51049
LRP	ZMIZ1	3.31107e-57	0.597323
LRP	PAM	3.23187e-55	0.600225
LRP	SIPA1L1	9.78684e-54	0.498222
LRP	AFF2	3.27329e-52	0.533535
LRP	HAP1	8.9497e-51	0.546305
LRP	SH3GL3	3.00017e-49	0.570266
LRP	KCND2	1.23503e-47	0.446223
LRP	USP29	2.58884e-46	0.50075
LRP	PXYLP1	5.19114e-43	0.407221
LRP	MASP1	1.47216e-41	0.4664
LRP	SRGAP2	7.02277e-40	0.455274
LRP	MXRA7	4.06971e-37	0.428239
LRP	CPNE5	5.69277e-36	0.475374
LRP	IGFBPL1	7.54098e-35	0.543381
LRP	NELL1	1.63615e-34	0.463946
LRP	MTURN	2.67132e-34	0.469768
LRP	NUCB2	5.30497e-34	0.467037
LRP	RBP1	1.48136e-33	0.426997
LRP	TSPAN13	3.50643e-32	0.411696
LRP	AHI1	5.43535e-31	0.432513
LRP	NCAM2	1.6449e-30	0.453863
LRP	RNF152	2.88161e-30	0.458434
LRP	CT025619.1	3.45024e-30	0.431923
LRP	UNC5D	8.01215e-28	0.487479
LRP	CNIH3	1.91361e-27	0.405867
LRP	TOX3	4.18024e-27	0.455978
LRP	2900055J20RIK	9.596e-27	0.438388
LRP	A730017C20RIK	2.44605e-26	0.415009
LRP	TLE4	1.66933e-24	0.411659
LRP	CTXN2	2.0984e-22	0.406485
LRP	KSR2	1.70159e-21	0.432522
LRP	PHLDA1	3.21639e-19	0.410053
LRP	PLCB4	2.44665e-13	0.406716
Martinotti	RELN	0	1.46544
Martinotti	PANTR1	0	1.06313
Martinotti	NETO1	0	0.937987
Martinotti	ELFN1	0	0.782019
Martinotti	POU3F3	1.73071e-243	0.64072
Martinotti	SATB1	3.81239e-241	0.631668
Martinotti	NR2F2	3.62236e-236	1.00084
Martinotti	NPAS1	4.37303e-201	0.688946
Martinotti	UNC13C	3.03738e-190	0.571023
Martinotti	CNR1	1.10242e-173	0.524925
Martinotti	GRIN3A	1.29899e-158	1.01832
Martinotti	GDA	2.12763e-158	0.716032
Martinotti	RPP25	3.39191e-158	0.467409
Martinotti	ILDR2	5.16014e-125	0.501756
Martinotti	SEMA6A	1.1448e-116	0.418025
Martinotti	SYNPR	2.75551e-110	0.477051
Martinotti	TRHDE	2.84784e-103	0.544564
Martinotti	ADCY1	1.35844e-71	0.471577
Martinotti	PDYN	7.39743e-69	0.480657
Martinotti	FXYD7	2.07612e-66	0.475936
Martinotti	CADM2	6.52683e-49	0.534215
Martinotti	CPLX2	6.55534e-49	0.499062
Martinotti	MPPED2	7.84215e-46	0.469578
Martinotti	MGAT4C	1.63446e-40	0.493117
Non-Martinotti	MEF2C	0	1.00402
Non-Martinotti	ERBB4	0	0.938937
Non-Martinotti	ZEB2	0	0.923461
Non-Martinotti	TCF4	8.36264e-211	0.419018
Non-Martinotti	NXPH1	2.2299e-159	0.454921
Non-Martinotti	SOX4	8.43772e-145	0.720128
Non-Martinotti	SRRM4	1.92952e-135	0.574591
Non-Martinotti	IGFBP4	6.30652e-127	0.609992
Non-Martinotti	NFIB	7.78678e-118	0.963217
Non-Martinotti	GRM5	7.37368e-111	0.489743
Non-Martinotti	NXPH2	1.45945e-108	0.545241
Non-Martinotti	SH3RF3	7.96158e-107	0.544901
Non-Martinotti	ID2	6.3402e-104	0.631995
Non-Martinotti	NR2F1	8.69017e-97	0.481212
Non-Martinotti	KCNIP2	2.21435e-92	0.546405
Non-Martinotti	MEF2A	6.21677e-85	0.518067
Non-Martinotti	FAM19A2	8.47061e-83	0.513532
Non-Martinotti	SSBP2	3.69409e-75	0.468592
Non-Martinotti	ID3	3.83353e-69	0.408885
Non-Martinotti	ZFP536	6.19719e-69	0.481724
Non-Martinotti	PTCHD4	6.55294e-64	0.439846
Non-Martinotti	GABRG3	3.25066e-63	0.520173
Non-Martinotti	CDKN1C	2.4094e-60	0.685288
Non-Martinotti	PTPRD	1.56767e-52	0.414791
Non-Martinotti	TAC1	3.12218e-50	0.446266
Non-Martinotti	PHF20L1	4.14084e-50	0.429437
Non-Martinotti	TCF12	1.71049e-39	0.418058
Non-Martinotti	NUDT4	2.50098e-38	0.42208
Non-Martinotti	ST6GALNAC5	3.0442e-21	0.500301
Non-Martinotti	THSD7A	6.39393e-11	0.523036
